# Supplementary material for: The spatial and temporal variation of fine particulate matter pollution in Ethiopia: Data from the Atmospheric Composition Analysis Group (1998–2019)
Source: PLoS One. 2023 Mar 24;18(3):e0283457. doi: 10.1371/journal.pone.0283457 (PMC10038283; doi:10.1371/journal.pone.0283457)
Supplement: S1 File — (ZIP) [file pone.0283457.s001.zip]

Archive with 8 entries (8 files):
- Regional_PM_map.sbx
- Regional_PM_map.sbn
- Regional_PM_map.shp.xml
- Regional_PM_map.prj
- Regional_PM_map.cpg
- Regional_PM_map.dbf
- Regional_PM_map.shx
- Regional_PM_map.shp
