# Supplementary material for: The spatial and temporal variation of fine particulate matter pollution in Ethiopia: Data from the Atmospheric Composition Analysis Group (1998–2019)
Source: PLoS One. 2023 Mar 24;18(3):e0283457. doi: 10.1371/journal.pone.0283457 (PMC10038283; doi:10.1371/journal.pone.0283457)
Supplement: S1 File — (ZIP) [file pone.0283457.s001.zip › Regional_PM_map.shp.xml]

<?xml version="1.0" encoding="UTF-8"?>
<metadata xml:lang="en"><Esri><CreaDate>20230210</CreaDate><CreaTime>15014200</CreaTime><ArcGISFormat>1.0</ArcGISFormat><SyncOnce>TRUE</SyncOnce><DataProperties><lineage><Process ToolSource="c:\program files (x86)\arcgis\desktop10.8\ArcToolbox\Toolboxes\Data Management Tools.tbx\CalculateField" Date="20221003" Time="155610">CalculateField Regional_zonal_map_1998_to_2019 Average ( [mean_1998]+ [mean_1999]+ [mean_2000]+ [mean_2001]+ [mean_2002]+ [mean_2003]+ [mean_2004]+ [mean_2005]+ [mean_2006]+ [mean_2007]+ [mean_2008]+ [mean_2009]+ [mean_2010]+ [mean_2011]+ [mean_2012]+ [mean_2013]+ [mean_2014]+ [mean_2015]+ [mean_2016]+ [mean_2017]+ [mean_2018]+ [mean_2019])/22 VB #</Process><Process ToolSource="c:\program files (x86)\arcgis\desktop10.8\ArcToolbox\Toolboxes\Data Management Tools.tbx\CalculateField" Date="20221003" Time="161245">CalculateField AV_Regional_zonal_map_98_to_019 Average_2 ( [mean_1998]+ [mean_1999]+ [mean_2000]+ [mean_2001]+ [mean_2002]+ [mean_2003]+ [mean_2004]+ [mean_2005]+ [mean_2006]+ [mean_2007]+ [mean_2008]+ [mean_2009]+ [mean_2010]+ [mean_2011]+ [mean_2012]+ [mean_2013]+ [mean_2014]+ [mean_2015]+ [mean_2016]+ [mean_2017]+ [mean_2018]+ [mean_2019])/22 VB #</Process><Process ToolSource="c:\program files (x86)\arcgis\desktop10.8\ArcToolbox\Toolboxes\Data Management Tools.tbx\CalculateField" Date="20221004" Time="085554">CalculateField AV_Regional_zonal_map_98_to_019 Average_2 "[Average] *1" VB #</Process></lineage></DataProperties></Esri></metadata>
