# Supplementary material for: The spatial and temporal variation of fine particulate matter pollution in Ethiopia: Data from the Atmospheric Composition Analysis Group (1998–2019)
Source: PLoS One. 2023 Mar 24;18(3):e0283457. doi: 10.1371/journal.pone.0283457 (PMC10038283; doi:10.1371/journal.pone.0283457)
Supplement: S2 File — (ZIP) [file pone.0283457.s002.zip]

Archive with 8 entries (8 files):
- Zonal_level_PM2.5.sbx
- Zonal_level_PM2.5.sbn
- Zonal_level_PM2.5.shp.xml
- Zonal_level_PM2.5.prj
- Zonal_level_PM2.5.shx
- Zonal_level_PM2.5.shp
- Zonal_level_PM2.5.cpg
- Zonal_level_PM2.5.dbf
