# Supplementary material for: The spatial and temporal variation of fine particulate matter pollution in Ethiopia: Data from the Atmospheric Composition Analysis Group (1998–2019)
Source: PLoS One. 2023 Mar 24;18(3):e0283457. doi: 10.1371/journal.pone.0283457 (PMC10038283; doi:10.1371/journal.pone.0283457)
Supplement: S2 File — (ZIP) [file pone.0283457.s002.zip › Zonal_level_PM2.5.shp.xml]

<?xml version="1.0" encoding="UTF-8"?>
<metadata xml:lang="en"><Esri><CreaDate>20230210</CreaDate><CreaTime>08514800</CreaTime><ArcGISFormat>1.0</ArcGISFormat><SyncOnce>TRUE</SyncOnce><DataProperties><lineage><Process ToolSource="c:\program files (x86)\arcgis\desktop10.8\ArcToolbox\Toolboxes\Data Management Tools.tbx\CalculateField" Date="20221003" Time="160039">CalculateField Zone_zonal_map_1998_to_2019 Average ( [mean_1998]+ [mean_1999]+ [mean_2000]+ [mean__2001]+ [mean_2002]+ [mean_2003]+ [mean_2004]+ [mean_2005]+ [mean_2006]+ [mean_2007]+ [mean_2008]+ [mean_2009]+ [mean_2010]+ [mean_2011]+ [mean_2012]+ [mean_2013]+ [mean_2014]+ [mean_2015]+ [mean_2016]+ [mean_2017]+ [mean_2018]+ [mean_2019])/22 VB #</Process><Process ToolSource="c:\program files (x86)\arcgis\desktop10.8\ArcToolbox\Toolboxes\Data Management Tools.tbx\Project" Date="20221012" Time="113104">Project AV_zone_zonal_map_98_to_019 C:\Users\Ashenafie\Documents\ArcGIS\Default.gdb\AV_zone_zonal_map_98_to_019_ PROJCS['Adindan_UTM_Zone_37N',GEOGCS['GCS_Adindan',DATUM['D_Adindan',SPHEROID['Clarke_1880_RGS',6378249.145,293.465]],PRIMEM['Greenwich',0.0],UNIT['Degree',0.0174532925199433]],PROJECTION['Transverse_Mercator'],PARAMETER['False_Easting',500000.0],PARAMETER['False_Northing',0.0],PARAMETER['Central_Meridian',39.0],PARAMETER['Scale_Factor',0.9996],PARAMETER['Latitude_Of_Origin',0.0],UNIT['Meter',1.0]] Adindan_To_WGS_1984_4 GEOGCS['GCS_WGS_1984',DATUM['D_WGS_1984',SPHEROID['WGS_1984',6378137.0,298.257223563]],PRIMEM['Greenwich',0.0],UNIT['Degree',0.0174532925199433]] NO_PRESERVE_SHAPE # NO_VERTICAL</Process></lineage><itemProps><itemLocation><linkage Sync="TRUE">file://\\DESKTOP-M150CEU\C$\Users\Ashenafie\Documents\ArcGIS\Default.gdb</linkage><protocol Sync="TRUE">Local Area Network</protocol></itemLocation></itemProps></DataProperties></Esri></metadata>
