# Supplementary material for: The spatial and temporal variation of fine particulate matter pollution in Ethiopia: Data from the Atmospheric Composition Analysis Group (1998–2019)
Source: PLoS One. 2023 Mar 24;18(3):e0283457. doi: 10.1371/journal.pone.0283457 (PMC10038283; doi:10.1371/journal.pone.0283457)
Supplement: S3 File — (ZIP) [file pone.0283457.s003.zip]

Archive with 8 entries (8 files):
- spatial_clustering_and_outlier.sbx
- spatial_clustering_and_outlier.sbn
- spatial_clustering_and_outlier.shp.xml
- spatial_clustering_and_outlier.prj
- spatial_clustering_and_outlier.shx
- spatial_clustering_and_outlier.shp
- spatial_clustering_and_outlier.cpg
- spatial_clustering_and_outlier.dbf
