# Supplementary material for: The spatial and temporal variation of fine particulate matter pollution in Ethiopia: Data from the Atmospheric Composition Analysis Group (1998–2019)
Source: PLoS One. 2023 Mar 24;18(3):e0283457. doi: 10.1371/journal.pone.0283457 (PMC10038283; doi:10.1371/journal.pone.0283457)
Supplement: S3 File — (ZIP) [file pone.0283457.s003.zip › spatial_clustering_and_outlier.shp.xml]

<?xml version="1.0" encoding="UTF-8"?>
<metadata xml:lang="en"><Esri><CreaDate>20230210</CreaDate><CreaTime>08460600</CreaTime><ArcGISFormat>1.0</ArcGISFormat><SyncOnce>FALSE</SyncOnce><DataProperties><lineage><Process ToolSource="c:\program files (x86)\arcgis\desktop10.8\ArcToolbox\Toolboxes\Data Management Tools.tbx\CalculateField" Date="20221003" Time="160039">CalculateField Zone_zonal_map_1998_to_2019 Average ( [mean_1998]+ [mean_1999]+ [mean_2000]+ [mean__2001]+ [mean_2002]+ [mean_2003]+ [mean_2004]+ [mean_2005]+ [mean_2006]+ [mean_2007]+ [mean_2008]+ [mean_2009]+ [mean_2010]+ [mean_2011]+ [mean_2012]+ [mean_2013]+ [mean_2014]+ [mean_2015]+ [mean_2016]+ [mean_2017]+ [mean_2018]+ [mean_2019])/22 VB #</Process><Process ToolSource="c:\program files (x86)\arcgis\desktop10.8\ArcToolbox\Toolboxes\Data Management Tools.tbx\Project" Date="20221012" Time="113104">Project AV_zone_zonal_map_98_to_019 C:\Users\Ashenafie\Documents\ArcGIS\Default.gdb\AV_zone_zonal_map_98_to_019_ PROJCS['Adindan_UTM_Zone_37N',GEOGCS['GCS_Adindan',DATUM['D_Adindan',SPHEROID['Clarke_1880_RGS',6378249.145,293.465]],PRIMEM['Greenwich',0.0],UNIT['Degree',0.0174532925199433]],PROJECTION['Transverse_Mercator'],PARAMETER['False_Easting',500000.0],PARAMETER['False_Northing',0.0],PARAMETER['Central_Meridian',39.0],PARAMETER['Scale_Factor',0.9996],PARAMETER['Latitude_Of_Origin',0.0],UNIT['Meter',1.0]] Adindan_To_WGS_1984_4 GEOGCS['GCS_WGS_1984',DATUM['D_WGS_1984',SPHEROID['WGS_1984',6378137.0,298.257223563]],PRIMEM['Greenwich',0.0],UNIT['Degree',0.0174532925199433]] NO_PRESERVE_SHAPE # NO_VERTICAL</Process><Process ToolSource="c:\program files (x86)\arcgis\desktop10.8\ArcToolbox\Toolboxes\Spatial Statistics Tools.tbx\ClustersOutliers" Date="20221012" Time="115417">ClustersOutliers AV_zone_zonal_map_98_to_019_ Average C:\Users\Ashenafie\Documents\ArcGIS\Default.gdb\AV_zone_zonal_map_98_to_019_3 CONTIGUITY_EDGES_CORNERS EUCLIDEAN_DISTANCE ROW # # NO_FDR 999</Process></lineage><itemProps><itemLocation><linkage Sync="TRUE">file://\\DESKTOP-M150CEU\C$\Users\Ashenafie\Documents\ArcGIS\Default.gdb</linkage><protocol Sync="TRUE">Local Area Network</protocol></itemLocation><itemName Sync="TRUE">AV_zone_zonal_map_98_to_019_3</itemName><imsContentType Sync="TRUE">002</imsContentType></itemProps><coordRef><type Sync="TRUE">Projected</type><geogcsn Sync="TRUE">GCS_Adindan</geogcsn><csUnits Sync="TRUE">Linear Unit: Meter (1.000000)</csUnits><projcsn Sync="TRUE">Adindan_UTM_Zone_37N</projcsn><peXml Sync="TRUE">&lt;ProjectedCoordinateSystem xsi:type='typens:ProjectedCoordinateSystem' xmlns:xsi='http://www.w3.org/2001/XMLSchema-instance' xmlns:xs='http://www.w3.org/2001/XMLSchema' xmlns:typens='http://www.esri.com/schemas/ArcGIS/10.7'&gt;&lt;WKT&gt;PROJCS[&amp;quot;Adindan_UTM_Zone_37N&amp;quot;,GEOGCS[&amp;quot;GCS_Adindan&amp;quot;,DATUM[&amp;quot;D_Adindan&amp;quot;,SPHEROID[&amp;quot;Clarke_1880_RGS&amp;quot;,6378249.145,293.465]],PRIMEM[&amp;quot;Greenwich&amp;quot;,0.0],UNIT[&amp;quot;Degree&amp;quot;,0.0174532925199433]],PROJECTION[&amp;quot;Transverse_Mercator&amp;quot;],PARAMETER[&amp;quot;False_Easting&amp;quot;,500000.0],PARAMETER[&amp;quot;False_Northing&amp;quot;,0.0],PARAMETER[&amp;quot;Central_Meridian&amp;quot;,39.0],PARAMETER[&amp;quot;Scale_Factor&amp;quot;,0.9996],PARAMETER[&amp;quot;Latitude_Of_Origin&amp;quot;,0.0],UNIT[&amp;quot;Meter&amp;quot;,1.0],AUTHORITY[&amp;quot;EPSG&amp;quot;,20137]]&lt;/WKT&gt;&lt;XOrigin&gt;-5121100&lt;/XOrigin&gt;&lt;YOrigin&gt;-9998000&lt;/YOrigin&gt;&lt;XYScale&gt;10000&lt;/XYScale&gt;&lt;ZOrigin&gt;-100000&lt;/ZOrigin&gt;&lt;ZScale&gt;10000&lt;/ZScale&gt;&lt;MOrigin&gt;-100000&lt;/MOrigin&gt;&lt;MScale&gt;10000&lt;/MScale&gt;&lt;XYTolerance&gt;0.001&lt;/XYTolerance&gt;&lt;ZTolerance&gt;0.001&lt;/ZTolerance&gt;&lt;MTolerance&gt;0.001&lt;/MTolerance&gt;&lt;HighPrecision&gt;true&lt;/HighPrecision&gt;&lt;WKID&gt;20137&lt;/WKID&gt;&lt;LatestWKID&gt;20137&lt;/LatestWKID&gt;&lt;/ProjectedCoordinateSystem&gt;</peXml></coordRef></DataProperties><SyncDate>20221012</SyncDate><SyncTime>11541400</SyncTime><ModDate>20221012</ModDate><ModTime>11541400</ModTime></Esri><dataIdInfo><envirDesc Sync="TRUE"> Version 6.2 (Build 9200) ; Esri ArcGIS 10.8.0.12790</envirDesc><dataLang><languageCode value="eng" Sync="TRUE"></languageCode><countryCode value="USA" Sync="TRUE"></countryCode></dataLang><idCitation><resTitle Sync="TRUE">AV_zone_zonal_map_98_to_019_3</resTitle><presForm><PresFormCd value="005" Sync="TRUE"></PresFormCd></presForm></idCitation><spatRpType><SpatRepTypCd value="001" Sync="TRUE"></SpatRepTypCd></spatRpType></dataIdInfo><mdLang><languageCode value="eng" Sync="TRUE"></languageCode><countryCode value="USA" Sync="TRUE"></countryCode></mdLang><distInfo><distFormat><formatName Sync="TRUE">File Geodatabase Feature Class</formatName></distFormat></distInfo><mdHrLv><ScopeCd value="005" Sync="TRUE"></ScopeCd></mdHrLv><mdHrLvName Sync="TRUE">dataset</mdHrLvName><refSysInfo><RefSystem><refSysID><identCode code="20137" Sync="TRUE"></identCode><idCodeSpace Sync="TRUE">EPSG</idCodeSpace><idVersion Sync="TRUE">8.7(3.0.1)</idVersion></refSysID></RefSystem></refSysInfo><spatRepInfo><VectSpatRep><geometObjs Name="AV_zone_zonal_map_98_to_019_3"><geoObjTyp><GeoObjTypCd value="002" Sync="TRUE"></GeoObjTypCd></geoObjTyp><geoObjCnt Sync="TRUE">0</geoObjCnt></geometObjs><topLvl><TopoLevCd value="001" Sync="TRUE"></TopoLevCd></topLvl></VectSpatRep></spatRepInfo><spdoinfo><ptvctinf><esriterm Name="AV_zone_zonal_map_98_to_019_3"><efeatyp Sync="TRUE">Simple</efeatyp><efeageom code="4" Sync="TRUE"></efeageom><esritopo Sync="TRUE">FALSE</esritopo><efeacnt Sync="TRUE">0</efeacnt><spindex Sync="TRUE">TRUE</spindex><linrefer Sync="TRUE">FALSE</linrefer></esriterm></ptvctinf></spdoinfo><eainfo><detailed Name="AV_zone_zonal_map_98_to_019_3"><enttyp><enttypl Sync="TRUE">AV_zone_zonal_map_98_to_019_3</enttypl><enttypt Sync="TRUE">Feature Class</enttypt><enttypc Sync="TRUE">0</enttypc></enttyp><attr><attrlabl Sync="TRUE">OBJECTID</attrlabl><attalias Sync="TRUE">OBJECTID</attalias><attrtype Sync="TRUE">OID</attrtype><attwidth Sync="TRUE">4</attwidth><atprecis Sync="TRUE">0</atprecis><attscale Sync="TRUE">0</attscale><attrdef Sync="TRUE">Internal feature number.</attrdef><attrdefs Sync="TRUE">Esri</attrdefs><attrdomv><udom Sync="TRUE">Sequential unique whole numbers that are automatically generated.</udom></attrdomv></attr><attr><attrlabl Sync="TRUE">Shape</attrlabl><attalias Sync="TRUE">Shape</attalias><attrtype Sync="TRUE">Geometry</attrtype><attwidth Sync="TRUE">0</attwidth><atprecis Sync="TRUE">0</atprecis><attscale Sync="TRUE">0</attscale><attrdef Sync="TRUE">Feature geometry.</attrdef><attrdefs Sync="TRUE">Esri</attrdefs><attrdomv><udom Sync="TRUE">Coordinates defining the features.</udom></attrdomv></attr><attr><attrlabl Sync="TRUE">SOURCE_ID</attrlabl><attalias Sync="TRUE">SOURCE_ID</attalias><attrtype Sync="TRUE">Integer</attrtype><attwidth Sync="TRUE">4</attwidth><atprecis Sync="TRUE">0</atprecis><attscale Sync="TRUE">0</attscale></attr><attr><attrlabl Sync="TRUE">Average</attrlabl><attalias Sync="TRUE">Average</attalias><attrtype Sync="TRUE">Double</attrtype><attwidth Sync="TRUE">8</attwidth><atprecis Sync="TRUE">0</atprecis><attscale Sync="TRUE">0</attscale></attr><attr><attrlabl Sync="TRUE">Shape_Length</attrlabl><attalias Sync="TRUE">Shape_Length</attalias><attrtype Sync="TRUE">Double</attrtype><attwidth Sync="TRUE">8</attwidth><atprecis Sync="TRUE">0</atprecis><attscale Sync="TRUE">0</attscale><attrdef Sync="TRUE">Length of feature in internal units.</attrdef><attrdefs Sync="TRUE">Esri</attrdefs><attrdomv><udom Sync="TRUE">Positive real numbers that are automatically generated.</udom></attrdomv></attr><attr><attrlabl Sync="TRUE">Shape_Area</attrlabl><attalias Sync="TRUE">Shape_Area</attalias><attrtype Sync="TRUE">Double</attrtype><attwidth Sync="TRUE">8</attwidth><atprecis Sync="TRUE">0</atprecis><attscale Sync="TRUE">0</attscale><attrdef Sync="TRUE">Area of feature in internal units squared.</attrdef><attrdefs Sync="TRUE">Esri</attrdefs><attrdomv><udom Sync="TRUE">Positive real numbers that are automatically generated.</udom></attrdomv></attr></detailed></eainfo><mdDateSt Sync="TRUE">20221012</mdDateSt></metadata>
